# Supplementary material for: The diagnostic performance of musculoskeletal ultrasound in gout: A systematic review and meta-analysis
Source: PLoS One. 2018 Jul 6;13(7):e0199672. doi: 10.1371/journal.pone.0199672 (PMC6034830; doi:10.1371/journal.pone.0199672)
Supplement: S1 Table — (XLS) [file pone.0199672.s003.xls]

## Sheet:  实验特点
Study	Participants	gout patients	Control patients	involved joints	gouty joints	control joints	DCS	tophus	snowstorm	erosion	all	patient-level	joint-level	joint evaluated	inclusion criteria	inclusion criteria of control group	single/multi-center	design	prospective/ retrospective	inclusion interval	Gold standard	blinded	double contour sign	说明
Ogdie,2016	824	416	408				√	√	√		√	√			at least one swollen joint who conceivably may have gout		M	multi-center observational cross-sectional study			presence of monosodium urate crystals in the joint fluid	Y		检测患病关节
Das，2016	92	62	30				√	√		√		√			(i) age > 18 years with primary gout conﬁrmed by demonstration of MSU crystals at some point during their disease course; (ii) clinically intercritical or chronic stage of gout; and (iii) disease duration ≥ 1 year.	healthy individuals and patients with other rheumatological diseases	S	prospective case-control study	prospective	June,2011-December,2012	demonstration of MSU crystals at some point during their disease course	Y		检测双膝及双侧第一跖趾关节，两种数据（第一跖趾关节和任意关节）
Elsaman,2016	100	47	53	131	71	60	√	√	√	√			√		male and female patients aged ≥ 40 y with episodic mono- or ligo-arthritis of the lower limb(defined as effusion in the knee or first MTP joint based on clinical evaluation) and no known history of gout.			descriptive cross-sectional study	prospective		polarizing light microscopy	Y		100个关节炎病人的131个关节（包括膝关节和跖趾关节）
Lucio，2016	150	80	70					√				√
Loffler，2015				216	74	142	√						√								SF analysis according to the European League Against Rheumatism recommendations
Zufferey,2015											√	√												检测双膝、双踝及双侧第一跖趾关节，两种数据（患病关节和任意关节）
Monika,2014	85	58	27	888	696	192	√						√
Leng,2014	68	32	36				√		√	√		√												跖趾关节、掌指关节、指间关节、踝关节、膝关节、腕关节、肘关节、肩关节、踝关节
Huppertiz，2014	60	39	21								√	√			clinically suspected gout						Detection of monosodium urate crystals by polarisation microscopy has been the gold standard for the diagnosis of gout.
Lamers-Karnebeek，2014	54	26	28				√	√	√		√	√			acute onset of mono- or oligoarthritis for a causative diagnosis
Gruber，2014	22			37							√	√	√		clinical suspicion of acute or chronic gout
Naredo，2013	133	91	42				√	√			√	√
Bergner，2013	113	39	74				√					√
Ottaviani，2012	103	53	50	1030	530	500	√	√				√
Zhang，2012	218	111	107	368	134	134	√	√	√	√	√		√
De Miguel，2012	26	9	17								√	√									the presence of birefringent monosodium urate (MSU) crystals in the synovial fluid
Filippucci,2009	132	32	100	264							√	√									detection of pathological findings indicative of crystal depositions at knee cartilage level
Thomas,2008	86	55	31	161	102	59		√		√	√		√								microscopy of aspirates or by characteristic clinical and laboratory findings
Wright,2007	61	39	22								√		√
Thiele，2007	46	23	23	70	37	33	√	√	√	√	√		√								aspiration of synovial fluid from at least one joint and subsequent crystal analysis with polarizing microscopy
Nalbant,2003

## Sheet: DCS
Patient-level analysis								Joint-level analysis							Patient-level analysis of first MTPJ
study	ID	TP	FP	FN	TN			study	ID	TP	FP	FN	TN		study	ID	TP	FP	FN	TN
Ogdie,2016		249	35	165	373	患病关节		Elsaman,2016		30	2	41	58	关节穿刺	Das,2016		41	0	21	30
Das,2016		43	0	19	30			Loffler,2015		65	51	9	91	急性炎关节	Monika,2014		32	1	26	15
Leng,2014		26	1	6	35	多个关节		Bergner,2013		36	53	3	21	关节穿刺
Monika,2014		36	2	22	14	多个关节		Thiele,2007		34	0	3	26	症状关节
Lamers-Karnebeek,2014		20	7	6	21	6个关节
Naredo,2013		68	6	23	36	多个关节
Ottaviani,2012		41	1	12	49	多个关节
Filippucci,2009		14	1	18	99	双侧膝关节

## Sheet: tophus
Patient-level analysis								Joint-level analysis							Patient-level analysis of first MTPJ							Patient-level analysis of first MTPJ
study	ID	TP	FP	FN	TN			study	ID	TP	FP	FN	TN		study	ID	TP	FP	FN	TN		study	ID	TP	FP	FN	TN
Ogdie,2016		189	21	222	387	患病关节		Elsaman,2016		20	0	51	60		Das,2016		41	0	21	30		Thiele,2007		23	0	0	8
Das,2016		41	0	21	30			Thomas,2008		82	15	20	44
Lamers-Karnebeek,2014		5	2	21	26	6个关节		Thiele,2007		27	0	10	26
Naredo,2013		81	11	10	31	多个关节		Nalbant,2003		15	4	5	24
Ottaviani,2012		42	0	11	50	多个关节

## Sheet: snowstorm
Patient-level analysis								Joint-level analysis							Patient-level analysis of first MTPJ
study	ID	TP	FP	FN	TN			study	ID	TP	FP	FN	TN		study	ID	TP	FP	FN	TN
Ogdie,2016		125	37	287	370	患病关节		Elsaman,2016		56	21	15	39		Monika,2014		32	2	26	14
Leng,2014		13	2	19	34	多个关节
Monika,2014		34	3	24	13	多个关节（hyperechoic clouds）
Lamers-Karnebeek,2014		10	4	16	24	6个关节

## Sheet: erosion
Patient-level analysis								Joint-level analysis							Patient-level analysis of first MTPJ							Patient-level analysis of first MTPJ
study	ID	TP	FP	FN	TN			study	ID	TP	FP	FN	TN		study	ID	TP	FP	FN	TN		study	ID	TP	FP	FN	TN
Das,2016		32	2	30	28	患病关节		Elsaman,2016		28	23	43	37		Monika,2014		18	1	40	15		Thiele,2007		15	1	8	7
Leng,2014		19	22	13	14	多个关节		Thomas,2008		24	18	78	41
Monika,2014		19	3	39	13	多个关节		Thiele,2007		16	1	21	25

## Sheet: CPPD
Zuffery
Ogdie

## Sheet: 综合考虑
Patient-level analysis								Joint-level analysis								Patient-level analysis of first MTPJ
study	ID	TP	FP	FN	TN			study	ID	TP	FP	FN	TN			study	ID	TP	FP	FN	TN
Ogdie,2016		320	64	96	344	任意一个特征，患病关节		Elsaman,2016		61	21	10	39	（snowstorm or DSC)		Monika,2014		39	2	19	14	DS or HC
Ogdie,2016		183	19	233	389	同时两个，患病关节		Elsaman,2016		24	2	47	58	（snowstorm and DSC)		Monika,2014		25	1	33	15	DS and HC
Ogdie,2016		60	10	356	398	同时三个，患病关节		Elsaman,2016		61	8	10	52	综合考虑
Zufferey，2015		36	4	24	45	tophi or DSC，患病关节		Gruber,2014		12	0	0	2	tophi or DSC or SS
Zufferey，2015		50	11	10	38	tophi or DSC，检查关节		Thomas,2008		98	16	4	43	Bright stippled foci or hyperechoic areas
Huppertiz，2014		39	5	39	16	snowstorm or DSC,检查关节
Lamers-Karnebeek，2014		25	9	1	19	tophi or DSC or SS,6个关节													a
Gruber,2014		10	0	0	1	tophi or DSC or SS,检查关节
De Miguel,2012		9	2	0	17	DCS or HCA, knee and feet
Monika,2014		40	3	18	13	DS or HC,检查关节
Monika,2014		29	2	29	14	DS and HC,检查关节
Naredo,2013		77	7	14	35	多个关节
Ogdie,2016		320	64	96	344	任意一个特征，患病关节
Zufferey，2015		36	4	24	45	tophi or DSC，患病关节
Ogdie,2016		320	64	96	344	任意一个特征，患病关节
Zufferey，2015		50	11	10	38	tophi or DSC，检查关节
Huppertiz，2014		39	5	39	16	snowstorm or DSC,检查关节
Lamers-Karnebeek，2014		25	9	1	19	tophi or DSC or SS,6个关节
De Miguel,2012		9	2	0	17	DCS or HCA, knee and feet

## Sheet: 需要注意的问题
Elsaman,2016	是否能够计算patient-level的总的敏感性
Lucio，2016	无法纳入数据，再看一遍吧，而且计算的不是关节，是肌腱
Zufferey，2015	计算上总有点小出入
Ottaviani,2012	第一二跖趾关节一起计算，而且计算上有点问题	2015年meta纳入数据错误
Zhang,2012	敏感性特别低，因为没有每个关节均穿刺
Monika,2014	没有金标准，应该排除
Wright,2007	有关节数，但算不出sensitivity and specificity,可惜

## Sheet: Monika，计算 
	TP	FP	FN	TN
DC	22	0	5	0
	14	0	17	0
	0	2	0	14
	36	2	22	14					100
								2150	50
DC MTP1	20	0	7	0				2450	50
	12	0	19	0					100
	0	1	0	15					300
	32	1	26	15
HC	20	0	7	0
	14	0	17	0
	0	3	0	13
	34	3	24	13
HC MTP1	19	0	8	0
	13	0	18	0
	0	2	0	14
	32	2	26	14
E	12	0	15	0
	7	0	24	0
	0	3	0	13
	19	3	39	13
E MTP1	11	0	16	0
	7	0	24	0
	0	1	0	15
	18	1	40	15
DC or HS	23	0	4	0
	17	0	14	0
	0	3	0	13
	40	3	18	13
DC or HS MTP1	22	0	5	0
	17	0	14	0
	0	2	0	14
	39	2	19	14
DC and HS	19	0	8	0
	10	0	21	0
	0	2	0	14
	29	2	29	14
DC and HS MTP1	17	0	10	0
	8	0	23	0
	0	1	0	15
	25	1	33	15

## Sheet: 制图1
Study	Participants	gout/controlpatients	joints or locaions	gouty/control joints or lcoations	study design	single/multi-center	prospective/ retrospective	inclusion interval	blinded
Ogdie,2016	824	416/408			multi-center observational cross-sectional study	M			Y
Das，2016	92	62/30			prospective case-control study	S	prospective	June,2011-December,2012	Y
Elsaman,2016	100	47/53	131	71/60	descriptive cross-sectional study		prospective		Y
Loffler，2015			216	74/142
Zufferey,2015
Monika,2014	85	58/27	888	696/192
Leng,2014	68	32/36
Huppertiz，2014	60	39/21
Lamers-Karnebeek，2014	54	26/28
Gruber，2014	22		37
Naredo，2013	133	91/42
Bergner，2013	113	39/74
Ottaviani，2012	103	53/50	1030	530/500
Zhang，2012	218	111/107	268	134/134
De Miguel，2012	26	9/17
Filippucci,2009	132	32/100	264
Thomas,2008	86	55/51	161	102/59
Wright,2007	61	39/22
Thiele，2007	46	23/23	70	37/33
Nalbant,2003

[truncated: 3 more sheets: 制图2, 需要下载的文章, 文章数量]
